# Supplementary material for: Predicting Postoperative Complications in Cancer Patients: A Survey Bridging Classical and Machine Learning Contributions to Postsurgical Risk Analysis
Source: Cancers (Basel). 2021 Jun 28;13(13):3217. doi: 10.3390/cancers13133217 (PMC8269422; doi:10.3390/cancers13133217)
Supplement: Supplementary file 1 [file cancers-13-03217-s001.zip]

Archive with 1 entries (1 files):
- cancers-1219622-supplementary.pdf
